# Supplementary material for: Brain Responses to High-Calorie Visual Food Cues in Individuals with Normal-Weight or Obesity: An Activation Likelihood Estimation Meta-Analysis
Source: Brain Sci. 2021 Nov 30;11(12):1587. doi: 10.3390/brainsci11121587 (PMC8699077; doi:10.3390/brainsci11121587)
Supplement: Supplementary file 1 [file brainsci-11-01587-s001.zip]

Archive with 1 entries (1 files):
- brainsci-1469168-supplementary.pdf
